# Supplementary material for: Neuroblastomas in Eastern China: a retrospective series study of 275 cases in a regional center
Source: PeerJ. 2018 Sep 17;6:e5665. doi: 10.7717/peerj.5665 (PMC6148411; doi:10.7717/peerj.5665)
Supplement: Supplemental Information 3 — Outcome:1, dead of disease, 0, alive or lost follow-up; MYCN status;N, unamplified, A, amplified. [file peerj-06-5665-s003.xls]

## Sheet: 3总
Stage	time(months)	outcome	MYCN status
3	17	1	N
3	63	1	N
3	8	1	N
3	93	0	N
3	100	0	N
3	19	1	N
3	83	0	N
3	44	1	N
3	80	0	N
3	80	0	N
3	53	1	N
3	2	1	N
3	82	0	N
3	75	0	N
3	25	0	N
3	68	0	N
3	66	0	N
3	66	0	N
3	65	0	N
3	15	1	N
3	67	0	N
3	62	0	N
3	62	0	N
3	59	0	N
3	58	0	N
3	60	0	N
3	56	0	N
3	62	0	N
3	51	0	N
3	49	0	N
3	56	0	N
3	47	0	N
3	47	0	N
3	46	0	N
3	1	1	N
3	43	0	N
3	42	0	N
3	42	0	N
3	41	0	N
3	36	0	N
3	36	0	N
3	8	1	N
3	18	1	N
3	1	1	N
3	38	0	N
3	7	1	N
3	37	0	N
3	30	0	N
3	32	0	N
3	27	1	A
3	16	1	A
3	52	0	A
3	8	1	A
3	24	1	A
3	11	1	A
3	27	0	A
3	14	1	A
3	77	0	A
