# Supplementary material for: Neuroblastomas in Eastern China: a retrospective series study of 275 cases in a regional center
Source: PeerJ. 2018 Sep 17;6:e5665. doi: 10.7717/peerj.5665 (PMC6148411; doi:10.7717/peerj.5665)
Supplement: Supplemental Information 4 — Outcome:1, dead of disease, 0, alive or lost follow-up; MYCN status:U, unamplified, A, amplified. [file peerj-06-5665-s004.xls]

## Sheet: 4总 
time(months)	outcome	MYCN status
7	0	N
19	1	N
94	0	N
25	1	N
30	1	N
8	0	N
47	1	N
27	1	N
50	1	N
64	1	N
28	0	N
19	1	N
13	1	N
20	1	N
52	1	N
84	0	N
34	1	N
84	0	N
23	1	N
34	1	N
57	1	N
8	1	N
75	0	N
52	1	N
41	1	N
13	0	N
7	0	N
5	0	N
36	0	N
70	0	N
29	1	N
53	1	N
56	1	N
77	0	N
37	0	N
69	0	N
22	0	N
65	0	N
63	0	N
64	0	N
0.5	1	N
60	0	N
60	0	N
59	0	N
9	1	N
58	0	N
58	0	N
11	0	N
13	0	N
54	0	N
1.5	1	N
35	1	N
3	1	N
15	1	N
50	0	N
45	1	N
3	0	N
48	0	N
48	0	N
47	0	N
46	0	N
44	0	N
44	0	N
9	0	N
11	0	N
44	0	N
24	1	N
32	1	N
1	1	N
21	1	N
40	0	N
37	0	N
8	1	N
36	0	N
0.5	1	N
8	1	N
34	0	N
34	0	N
37	0	N
37	0	N
38	0	N
30	1	N
21	1	N
6	1	N
31	0	N
30	0	N
20	1	N
63	0	N
36	0	N
30	0	N
32	0	N
29	0	N
24	1	N
34	0	A
27	1	A
24	1	A
27	1	A
15	1	A
4	0	A
32	0	A
51	0	A
15	1	A
10	1	A
28	1	A
7	0	A
22	1	A
2	1	A
44	0	A
6	1	A
6	1	A
6	1	A
14	1	A
12	1	A
29	1	A
15	1	A
5	1	A
13	1	A
10	1	A
2	0	A
7	1	A
1	1	A
8	1	A
8	0	A
71	0	A
9	1	A
24	1	A
1	1	A
8	1	A
0.5	1	A
7	0	A
1	1	A
9	1	A
12	0	A
41	1	A
9	1	A
