# Supplementary material for: Neuroblastomas in Eastern China: a retrospective series study of 275 cases in a regional center
Source: PeerJ. 2018 Sep 17;6:e5665. doi: 10.7717/peerj.5665 (PMC6148411; doi:10.7717/peerj.5665)
Supplement: Supplemental Information 5 — Age: 0, <12 months, 1, 12–60 months, 2, ≥60 months; Sex:0, male, 1, female; Site:0, adrenal gland, 1, mediastinum, 2, others; Stage:0, 3, 1, 4 ; Risk:0, intermediate-risk, 1, high-risk; Outcome: 1, dead of disease, 0, alive or lost follow-up; Autologous stem cell transplantation:0, no, 1, yes; Radiation: 0, no, 1, yes; Degree of differentiation:0, undifferentiated subtype, 1, poorly differentiated subtype, 2, differentiating subtype; UH or FH: 0, UH,1, FH; MYCN status: 0, amplified, 1, unamplified; Surgical methods: 0, gross total resection, 1, subtotal resection. [file peerj-06-5665-s005.xls]

## Sheet: 3+4 COX 分析用5.23 - 试用
age	sex	site	stage	Risk	time(months)	outcome	autologous stem cell transplantation	radiation	degree of differentiation	Uhor FH	MYCN status	Surgical methods
2	0	0	1	1	7	0	0	0	0	0	1	1
2	0	0	1	1	19	1	0	1	0	0	1	1
1	0	0	1	1	25	1	0	1	1	0	1	0
1	0	0	1	1	8	0	0	0	1	0	1	1
1	0	0	1	1	47	1	1	1	1	0	1	0
2	0	1	1	1	27	1	1	1	0	0	1	0
2	0	0	1	1	50	1	0	1	0	0	1	1
2	0	0	1	1	64	1	0	1	1	0	1	1
2	1	0	1	1	28	0	1	1	0	0	1	0
2	0	0	1	1	19	1	0	1	1	0	1	0
1	0	0	1	1	13	1	0	1	0	0	1	1
1	0	0	1	1	20	1	0	1	0	0	1	1
1	1	0	1	1	52	1	0	1	1	0	1	0
1	0	0	1	1	84	0	0	1	1	0	1	0
2	1	0	1	1	34	1	1	1	1	0	1	1
2	1	0	1	1	84	0	0	1	1	0	1	1
2	0	0	1	1	23	1	0	1	1	0	1	0
2	0	0	1	1	34	1	0	1	0	0	1	0
1	1	0	1	1	57	1	1	1	0	0	1	1
1	0	0	1	1	8	1	0	0	0	0	1	1
2	0	0	1	1	52	1	0	1	0	0	1	1
2	1	0	1	1	41	1	0	1	1	0	1	1
1	0	0	1	1	7	0	0	0	1	0	1	0
2	0	0	1	1	36	0	0	1	0	0	1	0
2	0	0	1	1	29	1	1	1	1	0	1	0
1	1	0	1	1	53	1	1	1	0	0	1	0
1	1	0	1	1	56	1	0	1	0	0	1	0
2	0	1	1	1	77	0	0	1	0	0	1	0
1	0	1	1	1	37	0	0	1	1	0	1	1
1	1	1	1	1	69	0	0	1	1	0	1	0
1	0	0	1	1	22	0	1	1	1	0	1	0
1	1	0	1	1	63	0	1	1	2	1	1	0
1	1	0	1	1	60	0	0	1	1	0	1	1
2	1	0	1	1	60	0	0	1	1	0	1	0
1	0	0	1	1	59	0	0	1	1	0	1	0
1	0	0	1	1	9	1	0	0	1	0	1	0
1	0	0	1	1	58	0	0	1	0	0	1	0
2	0	0	1	1	58	0	0	1	1	0	1	1
1	0	0	1	1	11	0	0	1	0	0	1	0
1	0	0	1	1	13	0	0	1	1	0	1	1
2	1	0	1	1	54	0	0	1	1	0	1	0
0	0	0	1	1	1.5	1	0	0	2	1	1	0
2	1	1	1	1	35	1	0	1	1	0	1	0
2	0	0	1	1	15	1	0	1	1	0	1	0
1	0	0	1	1	50	0	0	1	1	0	1	0
2	0	1	1	1	45	1	0	1	0	0	1	0
1	0	0	1	1	48	0	0	1	0	0	1	1
1	1	0	1	1	48	0	1	1	1	0	1	0
2	1	0	1	1	46	0	0	1	1	0	1	0
1	0	0	1	1	44	0	0	1	1	0	1	0
1	1	0	1	1	9	0	0	0	0	0	1	0
1	0	0	1	1	11	0	0	0	1	0	1	0
1	0	0	1	1	24	1	0	1	1	0	1	0
1	1	0	1	1	32	1	1	1	0	0	1	0
2	1	0	1	1	21	1	0	0	0	0	1	1
2	1	0	1	1	40	0	0	1	1	0	1	1
2	0	0	1	1	37	0	0	1	0	0	1	0
1	1	2	1	1	8	1	0	0	1	0	1	0
1	0	0	1	1	36	0	0	1	1	0	1	0
2	0	0	1	1	8	1	0	1	0	0	1	1
2	0	1	1	1	37	0	0	1	0	0	1	0
2	0	0	1	1	37	0	0	1	1	0	1	0
2	1	0	1	1	38	0	0	1	1	0	1	0
1	0	0	1	1	30	1	0	1	1	0	1	0
1	0	0	1	1	21	1	0	1	1	0	1	1
2	0	0	1	1	6	1	0	0	0	0	1	1
1	1	0	1	1	31	0	0	1	0	0	1	0
2	1	0	1	1	30	0	0	1	0	0	1	0
1	1	1	1	1	20	1	0	1	0	0	1	1
2	0	1	1	1	63	0	0	1	1	0	1	1
1	0	0	1	1	36	0	0	1	1	0	1	0
1	0	0	1	1	30	0	0	1	1	0	1	0
1	0	0	1	1	32	0	0	1	0	0	1	0
1	1	0	1	1	29	0	0	1	1	0	1	0
2	0	0	1	1	24	1	0	1	1	0	1	1
1	1	0	1	1	34	0	0	1	0	0	0	0
1	0	0	1	1	27	1	0	1	0	0	0	1
1	0	0	1	1	24	1	0	1	1	0	0	0
1	0	0	1	1	27	1	0	1	1	0	0	1
1	0	0	1	1	15	1	0	0	1	0	0	1
2	0	0	1	1	4	0	0	0	0	0	0	0
1	0	0	1	1	32	0	0	1	0	0	0	1
1	0	0	1	1	51	0	0	1	0	0	0	0
1	1	0	1	1	15	1	0	0	0	0	0	0
1	0	0	1	1	10	1	0	0	1	1	0	0
1	0	0	1	1	28	1	0	1	1	0	0	0
0	0	0	1	1	7	0	0	0	1	1	0	0
2	0	0	1	1	22	1	0	1	0	0	0	0
1	0	0	1	1	44	0	0	1	0	0	0	1
1	1	0	1	1	6	1	0	0	0	0	0	1
1	1	0	1	1	6	1	0	0	0	0	0	0
2	0	0	1	1	6	1	0	0	1	0	0	0
1	0	0	1	1	14	1	0	1	0	0	0	1
1	0	0	1	1	12	1	0	1	1	0	0	0
0	0	0	1	1	29	1	0	1	1	1	0	0
1	0	0	1	1	15	1	0	1	0	0	0	1
0	0	2	1	1	13	1	0	1	1	1	0	0
0	1	0	1	1	10	1	0	1	0	0	0	1
1	0	0	1	1	7	1	0	0	0	0	0	0
1	0	0	1	1	8	1	0	0	1	0	0	0
2	1	0	1	1	8	0	0	0	0	0	0	0
1	1	1	1	1	71	0	0	1	0	0	0	0
1	1	0	1	1	9	1	0	0	0	0	0	0
2	1	0	1	1	24	1	1	1	0	0	0	1
1	1	2	1	1	8	1	0	0	0	0	0	0
1	0	0	1	1	7	0	0	0	0	0	0	0
1	1	0	1	1	1	1	0	0	1	1	0	0
1	1	0	1	1	9	1	0	0	1	0	0	1
1	1	0	1	1	12	0	0	1	0	0	0	0
1	0	0	1	1	41	1	0	1	0	0	0	0
1	1	0	1	1	9	1	0	0	0	0	0	1
1	0	0	0	1	17	1	0	1	1	0	1	0
1	0	1	0	1	63	1	0	1	1	0	1	0
1	0	0	0	1	8	1	0	0	1	0	1	1
1	0	0	0	1	93	0	0	1	1	0	1	1
2	1	0	0	1	100	0	0	1	1	0	1	0
2	1	0	0	1	44	1	0	1	1	0	1	0
2	1	0	0	1	82	0	0	1	1	0	1	0
2	1	0	0	1	15	1	0	1	0	0	1	1
1	0	0	0	1	62	0	0	1	1	0	1	0
1	0	0	0	1	59	0	0	1	0	0	1	1
2	0	0	0	1	56	0	0	1	1	0	1	0
1	0	0	0	1	47	0	0	1	1	0	1	1
2	1	0	0	1	42	0	0	1	1	0	1	0
1	0	0	0	1	41	0	0	1	1	0	1	0
1	0	0	0	1	8	1	0	0	0	0	1	1
1	1	2	0	1	7	1	1	0	1	0	1	1
1	0	0	0	1	30	0	0	1	1	0	1	1
1	0	0	0	1	27	1	0	1	0	0	0	0
1	1	0	0	1	16	1	0	1	0	0	0	1
1	0	0	0	1	52	0	0	1	0	0	0	0
1	0	0	0	1	8	1	0	0	1	0	0	0
1	0	0	0	1	24	1	1	1	0	0	0	1
0	0	1	0	1	11	1	0	0	1	1	0	1
1	0	0	0	1	27	0	0	1	1	1	0	1
0	0	0	0	1	14	1	0	1	0	0	0	0
1	0	0	0	1	77	0	0	1	0	0	0	0
0	0	0	1	0	75	0	0	1	1	0	1	0
0	0	0	1	0	70	0	0	1	1	0	1	0
0	0	0	1	0	65	0	0	1	1	1	1	0
0	0	0	1	0	64	0	0	1	1	1	1	1
0	0	2	1	0	44	0	0	0	1	1	1	1
1	1	0	0	0	19	1	0	0	0	0	1	0
0	0	0	0	0	83	0	0	0	1	1	1	0
1	1	0	0	0	80	0	0	0	1	0	1	0
0	0	2	0	0	80	0	0	0	1	1	1	0
1	0	0	0	0	53	1	0	0	1	0	1	0
0	1	2	0	0	75	0	0	0	1	1	1	1
0	0	0	0	0	68	0	0	0	1	1	1	0
0	0	0	0	0	66	0	0	0	1	1	1	0
1	0	0	0	0	66	0	0	0	2	1	1	0
0	0	2	0	0	65	0	0	0	1	1	1	0
0	0	0	0	0	67	0	0	0	0	0	1	1
0	1	1	0	0	62	0	0	0	1	1	1	0
1	0	0	0	0	58	0	0	0	2	1	1	0
0	0	0	0	0	60	0	0	0	1	1	1	0
1	1	1	0	0	62	0	0	1	2	1	1	0
1	1	2	0	0	51	0	0	0	2	1	1	1
1	1	1	0	0	49	0	0	0	2	1	1	0
0	0	0	0	0	56	0	0	0	1	1	1	0
1	1	0	0	0	47	0	0	0	2	1	1	0
1	1	1	0	0	46	0	0	0	1	1	1	1
1	0	0	0	0	42	0	0	0	1	1	1	0
1	1	0	0	0	36	0	0	0	1	1	1	1
0	0	0	0	0	36	0	0	0	0	0	1	0
1	0	0	0	0	18	1	0	0	1	1	1	1
1	1	1	0	0	38	0	0	0	2	1	1	0
1	1	1	0	0	37	0	0	0	1	1	1	0
0	0	0	0	0	32	0	0	0	0	0	1	0
